# Supplementary material for: An Integrative Review Considering the Impact of Storytelling and Sharing Interventions in Stroke
Source: Behav Sci (Basel). 2021 Jun 16;11(6):88. doi: 10.3390/bs11060088 (PMC8234102; doi:10.3390/bs11060088)
Supplement: Supplementary file 1 [file behavsci-11-00088-s001.zip]

Archive with 1 entries (1 files):
- behavsci-1218777-supplementary.pdf
